# Supplementary material for: First Stabilize and then Gradually Recruit: A Paradigm Shift in Protective Mechanical Ventilation for Acute Lung Injury
Source: J Clin Med. 2023 Jul 12;12(14):4633. doi: 10.3390/jcm12144633 (PMC10380509; doi:10.3390/jcm12144633)
Supplement: Supplementary file 1 [file jcm-12-04633-s001.zip]

Archive with 4 entries (4 files):
- Additional File 1 Supplement ICM 2023.mp4
- Additional File 2 Supplement ICM 2023.mp4
- Additional File 3 Supplement ICM 2023.mov
- Additional File 4 Supplement ICM 2023 copy.mov
